# Supplementary material for: Integrative analysis of multiple genomic data from intrahepatic cholangiocarcinoma organoids enables tumor subtyping
Source: Nat Commun. 2023 Jan 16;14:237. doi: 10.1038/s41467-023-35896-4 (PMC9842736; doi:10.1038/s41467-023-35896-4)
Supplement: Supplementary file 3 — Source Data [file 41467_2023_35896_MOESM3_ESM.xlsx]

## Sheet: Fig 1d
Fig 1d	Ploidy	YPAC-2	YPAC-9	YPAC-11	YPAC-15
	n < 44	0.117	0.222	0	0
	n = 45~47	0.059	0.056	0.294	0.04
	n >48	0.824	0.722	0.706	0.96

## Sheet: Fig 5b and 5C
Fig 5b and 5c	YCO5
	x value	drug conc. (G+P)				average	SD
		0.5% DMSO	19305684	19382204	19350513	1.93461e+07	38447.5
	1/512 GP50	0.295 + 0.20 uM	18317498	18369420	18417498	1.83681e+07	50012.3
	1/256 GP50	0.59 + 0.40 uM	16201626	16117238	16082644	16133836	61202.9
	1/128 GP50	1.18 + 0.79 uM	12720062	12946206	12047264	1.25712e+07	467599
	1/64 GP50	2.35 + 1.57 uM	9849542	9926828	9932016	9.9028e+06	46191.6
	1/32 GP50	4.69 + 3.13 uM	7972036	6246582	6248972	6822530	995502
	1/16 GP50	9.38 + 6.25 uM	4495240	5120872	4208468	4.60819e+06	466572
	1/8 GP50	18.75 + 12.5 uM	1872934	1786542	1824946	1.82814e+06	43284.5
	1/4 GP50	37.5 + 25 uM	946512	932046	962478	947012	15222.2
	1/2 GP50	75 + 50 uM	402472	412468	397264	404068	7726.63
	GP50	150 + 100 uM	259461	289406	269432	272766	15248.4
	YCO6
		0.5% DMSO	19482202	19620482	19607284	1.957e+07	76311.9
	1/512 GP50	0.295 + 0.20 uM	17526514	17428334	18017294	1.76574e+07	315536
	1/256 GP50	0.59 + 0.40 uM	13976694	14642006	13932580	14183760	397465
	1/128 GP50	1.18 + 0.79 uM	9813728	9252944	9077428	9.38137e+06	384583
	1/64 GP50	2.35 + 1.57 uM	7223496	7920540	7029434	7.39116e+06	468615
	1/32 GP50	4.69 + 3.13 uM	4460480	4529634	4710862	4566992	129304
	1/16 GP50	9.38 + 6.25 uM	2540632	3049932	2902364	2830976	262047
	1/8 GP50	18.75 + 12.5 uM	1495642	1348680	1432412	1425578	73719
	1/4 GP50	37.5 + 25 uM	994726	986122	986240	989029	4933.81
	1/2 GP50	75 + 50 uM	672940	629436	631940	644772	24426.3
	GP50	150 + 100 uM	349426	387024	350942	362464	21283.1
	YCO10
		0.5% DMSO	19420640	19441920	19516700	1.94598e+07	50452
	1/512 GP50	0.295 + 0.20 uM	16557016	17487294	16406930	16817080	585253
	1/256 GP50	0.59 + 0.40 uM	12012022	11169436	11308610	1.14967e+07	451684
	1/128 GP50	1.18 + 0.79 uM	8383428	8407204	8696942	8495858	174549
	1/64 GP50	2.35 + 1.57 uM	7099806	6867314	7213120	7060080	176293
	1/32 GP50	4.69 + 3.13 uM	4379092	5077842	4814002	4.75698e+06	352848
	1/16 GP50	9.38 + 6.25 uM	2913720	3940264	3523728	3.45924e+06	516302
	1/8 GP50	18.75 + 12.5 uM	1688624	1843208	1615848	1.71589e+06	116107
	1/4 GP50	37.5 + 25 uM	986208	944320	920632	950387	33206.3
	1/2 GP50	75 + 50 uM	609452	666462	654428	643447	30049.4
	GP50	150 + 100 uM	239464	249506	202694	230555	24644.9
	YCO13
		0.5% DMSO	20947206	21684246	20568524	2.10667e+07	567372
	1/512 GP50	0.295 + 0.20 uM	19945788	20956758	21576540	20826362	823159
	1/256 GP50	0.59 + 0.40 uM	19432684	19565424	16557584	18518564	1.69955e+06
	1/128 GP50	1.18 + 0.79 uM	19146582	19625480	19447286	1.94064e+07	242047
	1/64 GP50	2.35 + 1.57 uM	18075134	17940502	18320464	1.8112e+07	192650
	1/32 GP50	4.69 + 3.13 uM	14952540	15105608	14542976	1.4867e+07	290897
	1/16 GP50	9.38 + 6.25 uM	10697282	10594236	10947208	10746242	181508
	1/8 GP50	18.75 + 12.5 uM	4697840	5194266	5024954	4.97235e+06	252359
	1/4 GP50	37.5 + 25 uM	1804652	1784026	1842034	1.81024e+06	29404.6
	1/2 GP50	75 + 50 uM	647294	690248	701482	679675	28599.5
	GP50	150 + 100 uM	294680	310564	310672	305305	9201.97
	YCO15
		0.5% DMSO	20943262	21026904	21011380	2.09938e+07	44491.6
	1/512 GP50	0.295 + 0.20 uM	21037640	22601378	20209240	2.12828e+07	1.21476e+06
	1/256 GP50	0.59 + 0.40 uM	19065446	19066482	19148766	1.90936e+07	47808.6
	1/128 GP50	1.18 + 0.79 uM	18179664	18942406	18909008	18677026	431052
	1/64 GP50	2.35 + 1.57 uM	17942064	18109442	17684024	1.79118e+07	214313
	1/32 GP50	4.69 + 3.13 uM	16769426	16920460	17249542	1.69798e+07	245499
	1/16 GP50	9.38 + 6.25 uM	11948562	11064528	12067264	1.16935e+07	547888
	1/8 GP50	18.75 + 12.5 uM	5204680	5692724	5604926	5.50078e+06	260158
	1/4 GP50	37.5 + 25 uM	1872946	1992680	1894804	1.92014e+06	63762.2
	1/2 GP50	75 + 50 uM	691240	629428	704298	674989	39993.2
	GP50	150 + 100 uM	249502	244946	252648	249032	3872.45
	YCO19
		0.5% DMSO	21623784	20947260	21196234	2.12558e+07	342168
	1/512 GP50	0.295 + 0.20 uM	20964268	21248642	21105466	2.11061e+07	142188
	1/256 GP50	0.59 + 0.40 uM	21047294	20940060	21262018	21083124	163942
	1/128 GP50	1.18 + 0.79 uM	19605402	19942056	19756042	1.97678e+07	168636
	1/64 GP50	2.35 + 1.57 uM	18792468	17940262	18694234	1.84757e+07	466258
	1/32 GP50	4.69 + 3.13 uM	16029470	16724864	16594236	1.64495e+07	369594
	1/16 GP50	9.38 + 6.25 uM	12947208	12068404	12627206	12547606	444777
	1/8 GP50	18.75 + 12.5 uM	7034568	6870248	7199524	7034780	164638
	1/4 GP50	37.5 + 25 uM	1624984	1609562	1674986	1.63651e+06	34201.2
	1/2 GP50	75 + 50 uM	847256	820678	809542	825825	19376.7
	GP50	150 + 100 uM	309456	359420	334574	334483	24982.1

## Sheet: Supple Fig 5, 6
Supple Fig 5 and 6	YCO 1			YCO 2			YCO 3			YCO 4			YCO 5			YCO 6			YCO 7			YCO 8			YCO 9
	Days	passage number		Days	passage number		Days	passage number		Days	passage number		Days	passage number		Days	passage number		Days	passage number		Days	passage number		Days	passage number
	16	1		14	1		16	1		18	1		20	1		14	1		18	1		10	1		16	1
	34	2		28	2		36	2		32	2		36	2		28	2		38	2		22	2		36	2
	48	3		40	3		54	3		44	3		50	3		40	3		56	3		32	3		54	3
	63	4		54	4		72	4		56	4		64	4		52	4		74	4		44	4		72	4
	77	5		68	5		86	5		66	5		78	5		66	5		92	5		60	5		86	5
	93	6		84	6		100	6		80	6		90	6		80	6		108	6		70	6		100	6
	108	7		102	7		116	7		94	7		102	7		94	7		124	7		81	7		116	7
	128	8		122	8		130	8		108	8		112	8		108	8		142	8		95	8		130	8
	142	9		140	9		144	9		126	9		124	9		122	9		160	9		107	9		144	9
	154	10		158	10		160	10		144	10		136	10		136	10		180	10		117	10		160	10
	166	11		176	11		176	11		164	11		146	11		148	11		200	11		127	11		176	11
	180	12		196	12		194	12		184	12		156	12		160	12		220	12		137	12		194	12
	192	13		212	13		210	13		202	13		168	13		172	13		238	13		149	13		210	13
	206	14		226	14		230	14		220	14		180	14		184	14		256	14		159	14		230	14
	218	15		242	15		246	15		238	15		194	15		198	15		274	15		171	15		246	15
	234	16		262	16		262	16		258	16		206	16		210	16		292	16		181	16		262	16
	248	17		282	17		278	17		278	17		218	17		222	17		310	17		191	17		278	17
	262	18		300	18		294	18		298	18		232	18		236	18		328	18		203	18		294	18
	276	19		320	19		308	19		318	19		244	19		248	19		344	19		215	19		308	19
	288	20		340	20		324	20		336	20		256	20		262	20		360	20		227	20		324	20
	300	21		358	21		340	21		354	21		268	21		276	21		378	21		239	21		340	21
	314	22		376	22		354	22		372	22		280	22		290	22		395	22		249	22		354	22
	328	23		396	23		370	23		390	23		294	23		304	23		413	23		259	23		370	23
	342	24		416	24		384	24		408	24		306	24		318	24		431	24		269	24		384	24
	356	25		434	25		400	25		428	25		320	25		332	25		447	25		281	25		400	25
	368	26		452	26		416	26		448	26		334	26		346	26					293	26		416	26
	380	27		470	27		430	27		468	27		348	27		358	27					305	27		430	27
	394	28		488	28		444	28		490	28		360	28		370	28					315	28		444	28
				504	29		458	29					374	29		384	29					325	29		458	29
				522	30		472	30					386	30		396	30					335	30		472	30
				540	31		488	31					400	31		406	31					345	31		488	31
				554	32		502	32					412	32		416	32					355	32		502	32
				572	33		516	33					426	33		426	33					365	33		516	33
				590	34		530	34					440	34		438	34					375	34		530	34
				606	35		546	35								452	35					385	35		546	35
				622	36		564	36								464	36					397	36		564	36
				640	37																	409	37
				656	38																	419	38
				672	39																	429	39
				690	40																	439	40
				708	41																	449	41
																						459	42
	YCO 10			YCO 11			YCO-13			YCO-14			YCO-15			YCO-18			YCO-19			Normal cholangiocyte 1			Normal cholangiocyte 2
	Days	passage number		Days	passage number		Days	passage number		Days	passage number		Days	passage number		Days	passage number		Days	passage number		Days	passage number		Days	passage number
	16	1		21	1		14	1		12	1		22	1		12	1		16	1		10	1		8	1
	30	2		41	2		34	2		23	2		36	2		28	2		30	2		18	2		15	2
	44	3		65	3		52	3		35	3		68	3		43	3		45	3		28	3		21	3
	60	4		81	4		76	4		63	4		99	4		57	4		60	4		40	4		28	4
	74	5		105	5		93	5		77	5		125	5		74	5		74	5		50	5		32	5
	90	6		123	6		111	6		93	6		141	6		91	6		90	6		59	6		39	6
	106	7		144	7		130	7		108	7		169	7		106	7		106	7		69	7		46	7
	120	8		160	8		146	8		117	8		198	8		122	8		120	8		87	8		53	8
	136	9		178	9		161	9		126	9		221	9		139	9		136	9		105	9		61	9
	152	10		184	10		175	10		135	10		246	10		157	10		152	10		125	10		70	10
	168	11		200	11		187	11		142	11		269	11		175	11		168	11		150	11		84	11
	184	12		216	12		196	12		150	12		291	12		195	12		184	12		180	12		104	12
	200	13		230	13		205	13		158	13		312	13					200	13
	214	14		246	14		212	14					332	14					214	14
	228	15		262	15		220	15					353	15
	244	16		278	16		229	16					374	16
	260	17		296	17		238	17					395	17
	278	18		310	18								421	18
	296	19		326	19								445	19
	316	20		342	20								468	20
	330	21		358	21								493	21
	344	22		374	22								519	22
	358	23		392	23								543	23
	370	24		408	24								564	24
	384	25		422	25								588	25
	398	26		438	26								611	26
	412	27											632	27
	424	28											653	28
	436	29											671	29
	448	30											689	30
	460	31											709	31
													728	32
													749	33
													773	34
													791	35

## Sheet: Supple Fig 7a
Supple Fig 7a	YCO5_Early			YCO5_Late			YCO6_Early			YCO6_Late
	Days	passage number		Days	passage number		Days	passage number		Days	passage number
	20	1		294	23		14	1		332	25
	36	2		306	24		28	2		346	26
	50	3		320	25		40	3		358	27
	64	4		334	26		52	4		370	28
	78	5		348	27		66	5		384	29
	90	6		360	28		80	6		396	30
	102	7		374	29		94	7		406	31
	112	8		386	30		108	8		416	32
	124	9		400	31		122	9		426	33
	136	10		412	32		136	10		438	34
	146	11		426	33		148	11		452	35
	156	12		440	34		160	12		464	36
	YCO10_Early			YCO10_Late
	Days	passage number		Days	passage number
	16	1		316	20
	30	2		330	21
	44	3		344	22
	60	4		358	23
	74	5		370	24
	90	6		384	25
	106	7		398	26
	120	8		412	27
	136	9		424	28
	152	10		436	29
	168	11		448	30
	184	12		460	31

## Sheet: Supple Fig 7c
Supple Fig 7c	YCO5_Early							YCO5_Late
	Cisplatin				average	SD		Cisplatin				average	SD
	0	19581092	19438246	19496204	1.95052e+07	71844.8		0	36402482	35247284	33426402	3.50254e+07	1.5004e+06
	9.8e-05	19322464	19587296	19590082	1.94999e+07	153711		9.8e-05	30947264	36942082	37646688	35178678	3.68141e+06
	0.000195	19589248	19387068	19483316	19486544	101129		0.000195	33846826	36242044	33726482	3.46051e+07	1.4189e+06
	0.000391	19240264	18694208	18876482	1.8937e+07	278010		0.000391	35260840	33147286	30229640	3.28793e+07	2.52629e+06
	0.000781	18420448	19162336	19221846	1.89349e+07	446501		0.000781	29668726	28720458	35528168	31305784	3.6873e+06
	0.001563	18946042	18420374	18046944	18471120	451692		0.001563	26947054	29476032	31245762	2.92229e+07	2.1605e+06
	0.003125	16129426	17094268	16042954	16422216	583618		0.003125	30149562	28662084	27540060	28783902	1.30901e+06
	0.00625	12288426	12042684	12967206	12432772	478865		0.00625	21623354	24284490	21646658	2.25182e+07	1.52972e+06
	0.0125	8029464	7263746	7542848	7.61202e+06	387517		0.0125	14368472	18642648	17092062	1.67011e+07	2.16375e+06
	0.025	3260180	2648674	2186420	2.69842e+06	538606		0.025	12945806	12046234	12947268	12646436	519791
	0.05	1492648	926942	867264	1095618	345130		0.05	9042482	12987206	11476826	11168838	1.99032e+06
	0.1	609420	554694	594810	586308	28336.3		0.1	8972036	9807268	9464874	9414726	419868
	0.2	326842	274642	264282	288589	33530.9		0.2	5965802	6941054	7872540	6.92647e+06	953453
	YCO5_Early							YCO5_Late
	Gemcitabine				average	SD		Gemcitabine				average	SD
	0	11043268	10246842	9664820	10318310	691997		0	35647294	32840266	33062484	3.385e+07	1.56045e+06
	3.7e-05	9502868	10682486	10728472	1.03046e+07	694708		3.7e-05	36940662	34120984	33037546	3.46997e+07	2.01489e+06
	7.3e-05	9864284	11202334	9634580	1.02337e+07	846660		7.3e-05	33457286	31848652	30857592	32054510	1.31202e+06
	0.000146	10947260	9469826	9304068	9.90705e+06	904652		0.000146	30647502	33065798	32009758	31907686	1.21237e+06
	0.000293	9602604	9424750	9029532	9.3523e+06	293326		0.000293	30184694	32148976	31147842	31160504	982202
	0.000589	9126832	9384756	9242584	9.25139e+06	129187		0.000589	31647298	28664254	29847206	3.00529e+07	1.50212e+06
	0.001172	8854724	9286498	9194682	9111968	227461		0.001172	30247562	28685720	27516542	28816608	1.37021e+06
	0.002344	8402680	8124604	7769420	8.0989e+06	317411		0.002344	29061258	27656478	24063378	26927038	2.57755e+06
	0.004688	6892848	7622340	7305364	7.27352e+06	365787		0.004688	26753392	23057364	21206432	23672396	2.82416e+06
	0.009375	6194056	6206234	6420278	6.27352e+06	127240		0.009375	18675206	18807238	20016578	1.91663e+07	739281
	0.01875	3624180	2968462	2604816	3.06582e+06	516609		0.01875	9684820	9880236	9951254	9838770	137972
	0.0375	2162844	2589846	2373404	2.37536e+06	213508		0.0375	6204138	6528942	7020856	6.58465e+06	411199
	0.075	749654	602310	570386	640783	95626.4		0.075	5026546	4869524	4202764	4.69961e+06	437386
	0.15	206482	263584	259476	243181	31848.3		0.15	2136052	1957732	1948540	2014108	105707
	0.3	60540	90746	88244	79843.3	16763.9		0.3	1466574	1208206	1200946	1.29191e+06	151308
	YCO6_Early							YCO6_Late
	Cisplatin				average	SD		Cisplatin				average	SD
	0	18922158	18206344	18092063	18406855	449909		0	26028484	24062206	22057866	2.40495e+07	1.98534e+06
	9.8e-05	18827984	19012335	19233694	19024671	203136		9.8e-05	25062006	23328404	23205742	23865384	1.03812e+06
	0.000195	19027513	19122861	18920202	1.90235e+07	101388		0.000195	22948562	23026872	23754894	2.32434e+07	444657
	0.000391	18916691	18032850	18699006	1.85495e+07	460493		0.000391	23017506	23864570	23189542	23357206	447731
	0.000781	19277428	18252940	18013759	18514709	671273		0.000781	22106572	21547256	24059420	2.25711e+07	1.31893e+06
	0.001563	17944327	18988172	19023452	1.8652e+07	613102		0.001563	20936484	21996428	22042098	2.16583e+07	625560
	0.003125	16983354	17923893	18232504	1.77133e+07	650670		0.003125	20658872	22956424	20925764	2.15137e+07	1.25655e+06
	0.00625	17714092	18049933	17552128	17772051	253913		0.00625	19645584	22868072	20249852	2.09212e+07	1.71292e+06
	0.0125	15579482	14266367	15295975	1.50473e+07	690982		0.0125	19965028	19982864	19248428	1.97321e+07	418973
	0.025	12616730	12954322	13123980	12898344	258217		0.025	16457420	18920572	16757740	1.73786e+07	1.34382e+06
	0.05	8423519	9017314	9029189	8.82334e+06	346307		0.05	14025682	14047546	13026582	1.36999e+07	583245
	0.1	2029508	1958490	2129320	2039106	85818.5		0.1	9024572	9986574	12145764	1.03856e+07	1.5984e+06
	0.2	904741	970662	944891	940098	33220.8		0.2	6684560	6014804	5472540	6.0573e+06	607127
	YCO6_Early							YCO6_Late
	Gemcitabine				average	SD		Gemcitabine				average	SD
	0	18922158	18206344	18092063	18406855	449909		0	35647294	35692488	36102896	35814226	251015
	3.7e-05	17997663	19177421	19059578	1.87449e+07	649792		3.7e-05	33115486	35247528	35202758	34521924	1.21822e+06
	7.3e-05	17877908	18410803	19241637	18510116	687267		7.3e-05	33692842	34208862	33048506	33650070	581359
	0.000146	18333054	18201878	19074917	1.85366e+07	470773		0.000146	33048524	32167584	32057580	3.24246e+07	543158
	0.000293	18057703	18160399	17958650	1.80589e+07	100880		0.000293	32057582	31946750	31065764	31690032	543465
	0.000589	16489641	17130680	17231079	1.69505e+07	402232		0.000589	31467504	31027588	30246970	3.0914e+07	618142
	0.001172	16230277	16192321	17084971	16502523	504772		0.001172	30568758	29965770	29094254	2.98763e+07	741316
	0.002344	16041406	16027729	16303699	16124278	155534		0.002344	29028602	29117298	30043574	2.93965e+07	562142
	0.004688	15784799	15690289	14965177	1.54801e+07	448423		0.004688	28257464	29245846	28037564	2.85136e+07	643584
	0.009375	14575384	15613875	15764954	15318071	647607		0.009375	23725808	25457564	27448872	2.55441e+07	1.86304e+06
	0.01875	15575303	16037126	15613187	15741872	256398		0.01875	21257460	23969548	22487258	22571422	1.358e+06
	0.0375	10248543	10290517	9949121	10162727	186175		0.0375	19947298	18827464	19027594	19267452	597207
	0.075	4690543	5368276	4564750	4874523	432204		0.075	12947564	12003842	12658576	1.25367e+07	483529
	0.15	1187288	1084682	1089692	1120554	57847.6		0.15	6267960	6418524	6102846	6263110	157895
	0.3	962543	1004517	941021	969360	32292.3		0.3	579488	502486	520284	534086	40313.7
	YCO10_Early							YCO10_Late
	Cisplatin				average	SD		Cisplatin				average	SD
	0	18370641	18851670	18404637	18542316	268447		0	32347520	32857232	32068572	3.24244e+07	399917
	9.8e-05	18487563	18366241	19016383	1.86234e+07	345701		9.8e-05	32657254	32806988	32248094	3.25708e+07	289308
	0.000195	18960648	18748321	18224754	1.86446e+07	378758		0.000195	32269542	32847204	32042982	32386576	414688
	0.000391	18383508	17995370	18205632	1.81948e+07	194294		0.000391	31806870	32688026	32207524	32234140	441181
	0.000781	18624290	17940497	18903125	18489304	495307		0.000781	31097582	32549568	31842544	31829898	726076
	0.001563	17944327	18988172	19023452	1.8652e+07	613102		0.001563	29245764	31245782	31465478	3.06523e+07	1.22307e+06
	0.003125	18099802	18267314	18145462	1.81709e+07	86595.8		0.003125	29875486	31668544	28725874	30089968	1.48301e+06
	0.00625	17154002	16277834	16595726	16675854	443546		0.00625	28997002	29946032	29685846	29542960	490384
	0.0125	16985766	15496727	16878102	1.64535e+07	830364		0.0125	23495480	25529484	26347502	2.51242e+07	1.46858e+06
	0.025	11964540	10380664	10763242	1.10361e+07	826453		0.025	22148624	21904672	21985728	22013008	124243
	0.05	6143208	5915848	6464941	6.17467e+06	275895		0.05	17248206	17458942	18245428	1.76509e+07	525582
	0.1	1993524	1726462	1424837	1714941	284518		0.1	11849628	11024274	10248262	1.10407e+07	800810
	0.2	620547	639507	649766	636607	14823.8		0.2	7079204	7895748	7408440	7.46113e+06	410814
	YCO10_Early							YCO10_Late
	Gemcitabine				average	SD		Gemcitabine				average	SD
	0	18201920	18404637	18851670	1.84861e+07	332442		0	31697208	30129472	30657552	3.08281e+07	797658
	3.7e-05	18412496	18586324	18092497	1.83638e+07	250493		3.7e-05	32067582	30052104	29248864	3.04562e+07	1.45215e+06
	7.3e-05	18144686	18109856	18920346	1.83916e+07	458213		7.3e-05	29026754	31269452	31428462	3.05749e+07	1.34308e+06
	0.000146	17978102	18230268	18472367	1.82269e+07	247150		0.000146	29246580	30945786	30445748	3.02127e+07	873245
	0.000293	18039716	18622063	18090247	1.82507e+07	322622		0.000293	29115694	30992564	30048952	3.00524e+07	938440
	0.000589	18041542	18121257	18238652	18133817	99153.4		0.000589	30529488	28945106	29023018	29499204	893102
	0.001172	18044320	18507225	18240249	1.82639e+07	232359		0.001172	29102560	28994524	29146480	29081188	78199.9
	0.002344	16079421	16980220	16908264	1.6656e+07	500599		0.002344	29064254	28235006	28068422	28455894	533399
	0.004688	16482074	14941023	15240287	1.55545e+07	817153		0.004688	25582046	26668532	26145976	2.61322e+07	543374
	0.009375	13986065	14284211	13561805	13944027	363033		0.009375	20247284	25489450	23945762	2.32275e+07	2.69388e+06
	0.01875	10204735	12236710	11653518	1.1365e+07	1.04626e+06		0.01875	17429446	16028472	16155730	1.65379e+07	774734
	0.0375	6102683	6374557	5880450	6119230	247469		0.0375	10947532	9254206	9436542	9.87943e+06	929488
	0.075	2136940	2200130	2192844	2176638	34572		0.075	5025724	5535480	4842648	5.13462e+06	359023
	0.15	1087717	1033759	1013495	1.04499e+06	38364.5		0.15	2864726	2954676	3296542	3038648	227826
	0.3	611904	661379	644514	639266	25151.6		0.3	1694852	1468028	1510846	1.55791e+06	120513

## Sheet: Supple Fig 8
Supple Fig 8	Time to progression, days			Time to recurrence, days
	Organoid (+)	Organoid (-)		Organoid (+)	Organoid (-)
	58	61.5		421	205.5
	594	570		102	330
	423	720		499	480
	60	645		196	360
	49			87	180
	51			215	345
	63
	130

## Sheet: In vivo tumorigenicity
In vivo tumorigenicity		Mouse 1	Mouse 2	Mouse 3	Mouse 4
	Tumor volume	600mm3	600mm3	500mm3	1500mm3
